# Supplementary material for: Estimating Need for Glasses and Hearing Aids in The Gambia: Results from a National Survey and Comparison of Clinical Impairment and Self-Report Assessment Approaches
Source: Int J Environ Res Public Health. 2021 Jun 10;18(12):6302. doi: 10.3390/ijerph18126302 (PMC8296105; doi:10.3390/ijerph18126302)
Supplement: Supplementary file 1 [file ijerph-18-06302-s001.zip]

Archive with 3 entries (3 files):
- Supplementary File S2 - FINAL.pdf
- Supplementary File S3 - FINAL.pdf
- Supplementary File S4 - FINAL.pdf
